# Supplementary material for: Associations between serum pigment epithelium-derived factor and physical performance in older women: The Otassha study
Source: PLoS One. 2025 Dec 16;20(12):e0338884. doi: 10.1371/journal.pone.0338884 (PMC12707620; doi:10.1371/journal.pone.0338884)
Supplement: S1 Table — (XLSX) [file pone.0338884.s001.xlsx]

## Sheet: S1 Table
Age group (y)	Body mass index (kg/m2)	Skeletal muscle mass index (kg/m2)	PEDF (µg/mL)	ｌｎPEDF	Percent Body Fat (%)	Gait speed (m/s)	Handgrip strength (kg)	Leg extension strength (N)	Five Times Sit-to-Stand test (s)	Hypertension 0: No 1: Yes	Diabetes mellitus 0: No 1: Yes	Stroke 0: No 1: Yes	Heart disease 0: No 1: Yes	Dyslipidemia 0: No 1: Yes	Osteoporosis 0: No 1: Yes	Respiratory disease 0: No 1: Yes	Collagen disease 0: No 1: Yes	Osteoarthritis of the knee 0: No 1: Yes	Fracture 0: No 1: Yes	Ear disease 0: No 1: Yes	Cancer 0: No 1: Yes	Parkinson's disease 0: No 1: Yes	Depression 0: No 1: Yes	Alzheimer's disease 0: No 1: Yes	Vascular dementia 0: No 1: Yes	Other types of dementia 0: No 1: Yes	Mild cognitive impairment 0: No 1: Yes	Other brain diseases 0: No 1: Yes	Alcohol drinking habits 1: Current 2: Quit 3: Never	Smoking habits 1: Current 2: Quit 3: Never	Exercise habits (per week) 1: Daily 2: 5-6 days/wk 3: 2-4 days/wk 4: 1 day/wk 5: None	Quartile of Gait Speed	Quartile of SMI
80-84	24.6	5.8	14.5	2.67	36.7	1.13	18.5	217.552	10.76	1	0	0	0	0	0	0	0	1	0	0	0	0	0	0	0	0	0	0	2	3	3	1	3
80-84	22.4	5.5	14	2.64	36.3	1.2	18.5	143.569	8.06	0	0	0	0	0	0	0	0	0	0	0	0	0	0	0	0	0	0	0	3	3	5	2	2
75-79	20.8	5.6	15.3	2.73	29.5	1.22	19.5	121.73	9.33	0	0	0	0	1	0	0	0	0	0	0	0	0	0	0	0	0	0	0	1	3	5	2	2
80-84	20.9	5.5	12.5	2.53	29.6	1.52	17.5	156.086	5.55	0	0	0	0	1	0	0	0	0	0	0	1	0	0	0	0	0	0	0	3	3	2	4	2
70-74	23.3	6.7	10.4	2.35	29	1.46	21.5	199.105	6.57	0	0	0	0	1	0	0	1	1	0	0	0	0	0	0	0	0	0	0	3	3	3	4	4
75-79	22.9	5.8	10.4	2.34	36.1	0.79	14	107.461	11.77	1	0	0	1	1	0	0	0	0	0	0	0	0	0	0	0	0	0	0	3	3	5	1	3
70-74	24.2	6	11.6	2.45	38.2	1.36	18	182.161	8.13	1	0	0	0	1	0	0	0	1	0	1	0	0	1	0	0	0	0	0	3	3	5	3	3
70-74	33.7	7.7	15.1	2.72	47	1.29	20	139.392	8.43	1	0	0	0	1	0	0	0	1	0	0	0	0	0	0	0	0	0	0	1	3	2	2	4
75-79	21.6	5.6	12.5	2.53	30.4	1.61	14.5	215.303	8.51	0	0	0	0	0	0	0	0	0	0	0	0	0	0	0	0	0	0	0	3	3	1	4	2
80-84	23.7	5.7	13.7	2.62	38	1.42	18.5	125.288	9.56	0	0	0	0	0	0	0	0	0	0	0	0	0	0	0	0	0	0	0	3	3	1	3	2
70-74	25.3	5.9	12.6	2.54	41.2	1.17	20	109.898	9.62	0	0	0	0	0	0	0	0	1	0	0	0	0	0	0	0	0	0	0	1	3	3	1	3
75-79	16.3	4.3	13.5	2.6	20.3	1.27	12	162.584	6.44	0	0	0	0	0	0	0	0	0	0	0	0	0	0	0	0	0	0	0	3	3	1	2	1
80-84	22.8	5.9	14.6	2.68	29.4	1.28	13.5	140.357	9.4	0	1	0	0	0	0	0	0	1	0	1	0	0	0	0	0	0	0	0	3	3	3	2	3
75-79	22.2	5.8	16	2.77	34	1.18	20	145.397	13.49	1	0	0	0	1	0	0	0	1	0	0	0	0	0	0	0	0	0	1	3	3	5	2	3
75-79	21.7	5.5	13.7	2.62	33.3	1.34	13.5	143.312	9.09	0	0	0	0	0	0	0	0	0	0	0	0	0	0	0	0	0	0	0	3	3	5	3	2
75-79	20.4	5.2	11.2	2.41	31.4	1.16	15.5	160.36	8.47	0	0	0	1	1	0	0	0	0	0	0	0	0	0	0	0	0	0	0	3	3	3	1	1
75-79	28.3	5.9	20.5	3.02	42.5	0.96	12.5	209.292	11.71	1	0	0	0	0	0	0	1	1	0	0	0	0	0	0	0	0	0	0	3	3	5	1	3
80-84	23.4	6	14.6	2.68	31.4	1.1	21	154.522	10.42	0	1	0	0	1	0	0	0	1	0	0	0	0	0	0	0	0	0	0	2	3	5	1	3
75-79	21	5.6	13.5	2.6	27	1.29	18.5	133.171	12.1	0	0	0	0	0	1	0	0	1	0	0	0	0	0	0	0	0	0	0	3	3	5	2	2
70-74	22.9	5.7	17.4	2.85	36.4	1.1	25.5	92.4175	6.6	0	0	0	1	1	0	0	0	0	0	0	0	0	0	0	0	0	0	0	3	2	5	1	2
75-79	21.7	6	15.5	2.74	30.1	1.37	24	267.48	8.69	0	0	0	0	0	0	0	0	0	0	0	0	0	0	0	0	0	0	0	1	2	5	3	3
80-84	28.2	6	16.4	2.79	44.5	1.06	18	148.96	10.12	1	0	0	0	1	0	0	0	0	0	0	0	0	0	0	0	0	0	0	3	3	3	1	3
70-74	21.1	5.2	14.1	2.65	34	1.33	11	124.423	7.19	0	0	0	0	1	0	0	0	0	0	0	0	0	0	0	0	0	0	0	1	2	1	3	1
70-74	22.5	5.5	17.6	2.87	32	1.25	13.5	150.346	7.9	0	0	0	0	0	1	0	0	0	0	0	0	0	0	0	0	0	0	0	3	3	5	2	2
80-84	19.5	4.7	12.5	2.52	32.7	1.29	13	155.937	7.9	0	0	0	0	1	1	1	0	0	0	1	0	0	0	0	0	0	0	0	3	3	3	2	1
70-74	16.6	5.1	16.5	2.8	18.9	1.54	20.5	131.651	6.68	0	0	0	0	0	0	1	0	0	0	0	0	0	0	0	0	0	0	0	3	1	3	4	1
75-79	32.3	7	13.5	2.6	47.3	1.44	18.5	135.742	8.76	0	0	0	0	1	0	0	0	1	0	0	0	0	0	0	0	0	0	0	1	3	5	4	4
70-74	16.3	4.9	12.8	2.55	18.9	1.33	20.5	181.24	5.9	0	0	0	0	0	1	0	0	0	0	0	0	0	0	0	0	0	0	0	3	3	5	3	1
70-74	24.6	6.4	18.4	2.91	33	1.3	25.5	121.533	5.97	1	1	0	1	1	1	0	0	1	0	0	0	0	0	0	0	0	0	0	3	3	5	2	4
80-84	23.8	6.1	16	2.77	34.8	1.37	21.5	178.619	7.87	0	0	0	0	1	1	0	0	1	1	0	0	0	0	0	0	0	0	0	3	3	5	3	3
75-79	26.9	6.7	13.4	2.59	39	1.32	23.5	209.315	8.94	0	0	0	0	1	0	1	0	1	0	0	0	0	0	0	0	0	0	0	2	3	2	3	4
75-79	24.7	6.3	11.4	2.44	36.5	0.96	18.5	134.441	9.6	0	0	0	0	1	0	0	0	0	0	0	0	0	0	0	0	0	0	0	3	3	2	1	4
80-84	22.3	6.2	12.4	2.52	28.7	1.39	20	151.952	7.8	0	0	0	0	1	0	0	0	0	0	0	0	0	0	0	0	0	0	0	1	3	5	3	4
70-74	24.7	5.6	20.4	3.02	39.8	1.32	22	159.901	6.31	1	0	0	0	1	0	0	0	0	0	0	0	0	0	0	0	0	0	0	2	2	2	3	2
70-74	20.9	4.8	14.1	2.65	34.1	1.26	20	180.262	7.63	1	0	0	0	0	0	0	0	1	0	0	0	0	0	0	0	0	0	0	3	3	4	2	1
75-79	20.7	6.1	10.5	2.35	23.2	1.18	15	211.086	7.59	0	0	0	0	0	0	0	0	0	0	0	0	0	0	0	0	0	0	1	3	3	2	2	3
70-74	22.9	5.7	18.7	2.93	33.6	1.23	18	163.19	7.94	0	0	0	0	0	0	0	0	0	0	0	0	0	0	0	0	0	0	0	1	3	4	2	2
75-79	19.1	5.9	13.1	2.57	21.3	1.39	21	143.792	8.61	0	1	0	0	1	0	0	0	0	0	0	0	0	0	0	0	0	0	0	3	3	1	3	3
75-79	19.9	5.5	17	2.83	28.1	1.48	20.5	90.3286	7.91	0	0	0	0	0	0	0	1	0	0	0	1	0	0	0	0	0	0	0	3	3	3	4	2
75-79	22.9	6.2	10.7	2.37	30.5	1.16	18	182.12	11.2	0	0	0	0	0	0	0	0	0	0	0	0	0	0	0	0	0	0	0	3	3	5	1	4
70-74	18.8	5.1	9.3	2.23	28	1.52	18.5	160.104	6.26	0	0	0	0	0	0	0	0	0	0	0	0	0	0	0	0	0	0	0	3	3	5	4	1
75-79	19.4	5.6	16.7	2.82	28.4	1.6	27	193.577	8.73	0	0	0	0	1	0	0	0	0	0	0	0	0	0	0	0	0	0	0	1	3	2	4	2
75-79	19.7	5.5	15.6	2.75	28.3	1.45	24.5	105.029	8.55	0	0	0	0	1	1	0	0	0	0	0	0	0	0	0	0	0	0	0	1	1	5	4	2
80-84	22.9	6	16.8	2.82	33.6	1.47	21.5	206.124	8.38	1	0	0	0	1	0	0	0	0	0	0	0	0	0	0	0	0	0	0	1	3	3	4	3
75-79	35.8	7.2	24.9	3.21	51.5	1.14	16.5	145.331	11.74	1	0	0	0	1	0	0	0	1	0	0	0	0	0	0	0	0	0	0	3	3	5	1	4
70-74	20.6	6.1	10.6	2.36	27.1	1.62	35.5	159.249	7.03	0	0	0	0	1	1	0	0	0	0	0	0	0	0	0	0	0	0	0	1	3	4	4	3
80-84	16.8	4.4	10.9	2.39	21.7	1.15	14.5	54.3631	12.13	0	0	0	0	0	0	0	0	0	0	0	0	0	0	0	0	0	0	0	3	3	5	1	1
70-74	17.5	5.7	10.9	2.38	17.3	1.42	22	85.5064	7.58	0	0	0	0	0	0	0	0	1	0	0	0	0	0	0	0	0	0	0	3	3	5	3	2
75-79	23.7	5.7	12.8	2.55	32.9	1.47	23	189.855	8.42	0	0	0	0	0	0	0	0	0	0	0	0	0	0	0	0	0	0	0	3	3	4	4	2
75-79	15.9	5.6	12.6	2.54	10.3	1.48	20	72.4438	7.74	1	0	0	0	0	1	1	0	0	0	0	0	0	0	0	0	0	0	0	1	2	5	4	2
70-74	19.3	5.8	13.1	2.57	21	1.42	14.5	88.7743	5.59	1	0	0	0	0	0	0	0	0	0	0	0	0	0	0	0	0	0	0	3	3	5	3	3
85-89	21.4	5.5	17.1	2.84	30.4	1.3	17	220.918	5.12	0	0	0	0	0	1	0	0	1	0	0	0	0	0	0	0	0	0	0	3	3	5	2	2
70-74	19.7	5.7	10.6	2.36	29.6	1.39	20	159.443	7.9	0	0	0	1	1	0	0	0	1	0	0	0	0	0	0	0	0	0	0	1	3	5	3	2
75-79	22.9	5.6	10.9	2.39	35.3	1.11	18.5	55.0291	10.56	0	0	0	0	1	1	0	0	0	0	0	0	0	0	0	0	0	0	0	3	3	5	1	2
75-79	18.5	5.1	14.4	2.66	27.9	1.12	22.5	106.371	7.34	1	0	0	0	1	0	0	0	0	0	0	0	0	0	0	0	0	0	0	3	2	5	1	1
75-79	22.9	5.4	11.2	2.42	34.9	1.26	8.5	230.365	6.25	0	0	0	0	0	0	0	1	1	0	1	0	0	0	0	0	0	0	0	2	2	1	2	1
75-79	19.7	5.1	10.2	2.32	26.7	1.29	20	160.737	7.29	1	0	0	0	1	0	0	0	0	0	0	0	0	0	0	0	0	0	0	3	3	2	2	1
75-79	22	5.9	13.5	2.6	33.5	1.27	23	228.574	6.59	0	0	0	0	0	0	0	0	0	0	0	0	0	0	0	0	0	0	0	1	3	3	2	3
75-79	24.6	5.5	14.8	2.7	40	1.14	20.5	155.385	4.84	0	0	0	0	0	1	0	0	1	0	1	0	0	0	0	0	0	0	0	1	3	4	1	2
80-84	22.2	5.7	13.3	2.59	30.7	1.31	20	182.341	8.95	0	0	0	0	0	0	0	0	0	0	1	0	0	0	0	0	0	0	0	1	3	3	2	2
80-84	16.4	5.4	10.1	2.31	16.3	1.27	17	89.7573	7.75	0	1	0	0	1	0	0	0	0	0	1	0	0	0	0	0	0	0	0	3	3	2	2	1
75-79	18.9	4.8	11	2.4	29.4	1.39	14.8	73.896	6.68	0	0	0	0	1	1	0	0	0	0	0	0	0	0	0	0	0	0	0	1	3	1	3	1
75-79	22.7	5.8	19.4	2.97	34.2	1.25	24.5	186.522	5.45	1	0	0	0	1	1	0	0	0	0	1	0	0	0	0	0	0	0	0	1	3	4	2	3
75-79	27.5	7.5	16.6	2.81	36.6	1.09	16.5	112.675	12.34	1	0	0	1	1	0	0	0	0	0	0	0	0	0	0	0	0	0	0	3	3	5	1	4
80-84	22.1	5.5	15.9	2.76	34.1	1.31	19.5	197.902	7.67	0	0	0	0	1	0	0	0	0	0	1	0	0	0	0	0	0	0	0	3	3	2	2	2
75-79	17.7	4.8	11.7	2.46	25.3	0.99	17.5	73.7215	7.96	0	0	0	0	0	1	0	0	0	0	0	0	0	0	0	0	0	0	0	3	3	5	1	1
70-74	19.5	5.6	13.2	2.58	24	1.29	21	138.593	10.01	0	0	0	0	1	0	0	0	0	0	0	0	0	1	0	0	0	0	0	3	2	5	2	2
75-79	22.4	6.3	11.4	2.44	31.8	1.12	28.3	214.356	6.78	0	0	0	0	0	1	0	0	0	0	0	0	0	0	0	0	0	0	0	1	2	4	1	4
70-74	18.3	5.4	11.3	2.43	24.9	1.25	18	214.9	7.86	0	0	0	0	0	1	0	0	0	0	0	0	0	0	0	0	0	0	0	3	3	2	2	1
80-84	22	5.6	20	3	32.6	1.19	23.5	212.93	7.09	0	0	0	1	1	1	0	0	1	0	1	0	0	0	0	0	0	0	0	1	2	5	2	2
75-79	19.6	5.4	14	2.64	25.7	1.58	16.5	210.757	7.78	1	0	0	0	0	0	0	0	0	0	0	0	0	0	0	0	0	0	0	1	2	5	4	1
80-84	25.1	6	17.2	2.85	39.1	1.34	16.8	158.022	10.02	1	0	0	1	1	1	0	0	1	0	0	0	0	0	0	0	0	0	0	1	3	5	3	3
70-74	22.7	6.2	14.2	2.65	33	1.55	23	257.553	7.27	0	0	0	0	0	0	0	0	0	0	0	0	0	0	0	0	0	0	0	1	1	5	4	4
70-74	24.4	6	10	2.31	36	1.6	20	252.386	5.04	1	0	0	0	0	0	0	0	0	0	0	0	0	0	0	0	0	0	0	1	2	5	4	3
80-84	23.4	5.4	12.6	2.53	40.6	1.31	19	160.59	6.71	0	0	0	0	1	0	0	0	0	0	0	0	0	0	0	0	0	0	0	2	3	5	2	1
70-74	23.3	6.2	13.5	2.6	32.2	1.32	24	303.614	6.1	1	0	0	0	1	0	0	0	0	0	0	0	0	0	0	0	0	0	0	1	3	5	3	4
85-89	21.9	5.8	16	2.77	35.5	1.33	23	217.931	7.34	1	0	0	0	1	0	0	0	0	0	0	0	0	0	0	0	0	0	0	3	3	3	3	3
80-84	21.1	6.1	11.2	2.41	24.3	1.3	19	132.134	10.22	0	0	0	0	0	0	0	0	1	0	1	1	0	0	0	0	0	0	0	3	3	5	2	3
75-79	20	5.3	12.1	2.5	32.9	1.44	18	134.63	7.65	0	0	0	0	0	0	0	0	1	0	0	0	0	0	0	0	0	0	0	1	3	5	4	1
75-79	26.8	5.5	30.4	3.41	44.7	1.35	14	144.533	11.5	1	1	0	0	1	1	0	0	1	0	0	1	0	0	0	0	0	0	0	3	3	1	3	2
75-79	21.8	5.8	13.3	2.59	28.4	1.65	19.5	305.813	6.73	0	0	0	0	0	0	0	0	0	0	0	0	0	0	0	0	0	0	0	3	3	2	4	3
70-74	26.5	6.8	14.8	2.7	33.6	1.32	17	162.402	7.23	1	0	0	0	1	0	0	1	0	0	0	0	0	1	0	0	0	0	0	3	3	3	3	4
75-79	24.1	5.5	12.9	2.56	38.1	1.37	21	132.854	8.6	0	0	0	0	0	0	0	0	0	0	0	1	0	0	0	0	0	0	1	3	3	1	3	2
75-79	23.8	5.4	11	2.4	39.2	1.34	13.5	110.142	5.8	1	0	1	0	0	0	0	0	1	0	0	0	0	0	0	0	0	0	0	2	3	3	3	1
85-89	26.1	6.5	10	2.3	30.2	1.18	22.5	125.029	9.13	1	1	0	0	0	0	0	0	0	0	1	0	0	0	0	0	0	0	0	3	3	3	2	4
85-89	26.5	6	12.6	2.53	44.6	1.67	21.5	139.106	10.22	1	0	0	1	1	0	0	0	0	0	0	1	0	0	0	0	0	0	0	3	3	5	4	3
70-74	23.7	6.6	23.3	3.15	33.5	1.42	25	283.787	8.07	0	0	0	0	0	0	0	0	0	0	0	0	0	0	0	0	0	0	0	3	3	2	3	4
75-79	17.4	5.2	8.5	2.14	16.8	1.02	15	156.956	7.21	0	0	0	0	1	1	0	0	0	0	0	0	0	0	0	0	0	0	0	1	3	3	1	1
80-84	21.6	5	8.7	2.16	31.1	1.03	11.5	126.284	8.67	0	0	0	0	0	0	0	0	0	0	0	0	0	0	0	0	0	0	0	2	3	5	1	1
70-74	19	5.6	11.9	2.48	24.1	1.63	23.5	161.725	7.17	0	0	0	0	0	0	0	0	0	0	0	0	0	0	0	0	0	0	0	1	3	2	4	2
70-74	22.7	6.6	11.2	2.41	26.5	1.45	21	216.755	5.86	1	0	0	0	0	0	0	0	0	0	0	0	0	0	0	0	0	0	0	1	3	2	4	4
70-74	16.7	4.8	10.2	2.32	25	1.23	19.5	88.6888	10.22	0	0	0	0	0	1	0	0	0	0	0	0	0	0	0	0	0	0	0	3	1	5	2	1
75-79	22.3	5.7	11.5	2.44	32.2	1.18	19.5	211.172	8.47	0	0	0	0	1	0	0	0	1	0	0	1	0	0	0	0	0	0	0	3	3	3	2	2
75-79	17.3	5.1	9.1	2.21	22.2	1.32	21.5	126.73	6.33	0	0	0	0	0	1	0	0	0	0	0	0	0	0	0	0	0	0	0	3	3	3	3	1
70-74	21.8	5.1	9.1	2.21	36.7	1.34	19	126.679	4.68	0	0	0	0	1	0	0	0	0	0	0	0	0	0	0	0	0	0	0	3	3	5	3	1
70-74	27.2	6.6	11.5	2.44	35.5	1.36	22.5	132.319	6.38	0	0	0	0	1	0	0	0	0	0	0	0	0	0	0	0	0	0	0	3	3	5	3	4
70-74	27.3	6.5	10.5	2.35	39.6	1.1	24.5	249.384	5	1	0	0	0	0	0	1	0	1	0	0	0	0	0	0	0	0	0	0	3	3	1	1	4
80-84	20.4	5.3	13.4	2.59	31.3	1.34	13	184.716	12.69	0	0	0	0	0	0	0	0	0	0	0	0	0	0	0	0	0	0	0	1	3	3	3	1
75-79	25.2	5.7	12.2	2.5	40.1	1.16	19.5	73.0318	9.7	1	0	0	0	1	0	0	0	0	0	0	0	0	0	0	0	0	0	0	3	3	3	1	2
70-74	20.9	6.1	13.6	2.61	28.5	1.4	21.5	132.184	8.61	0	0	1	0	0	0	0	0	0	0	0	0	0	0	0	0	0	0	0	3	3	2	3	3
75-79	19.2	5.7	10	2.3	25.5	1.55	18.5	164.021	6.61	1	0	0	1	1	0	0	0	0	0	0	0	0	0	0	0	0	0	0	3	3	5	4	2
70-74	22.3	5.8	11.3	2.42	30.7	1.34	20.5	229.936	7.56	0	0	0	0	0	0	0	0	0	0	0	0	0	0	0	0	0	0	0	1	3	3	3	3
85-89	18.4	4.9	11	2.4	26.5	1.21	18	122.387	7.93	0	0	0	0	1	1	0	0	0	0	0	0	0	0	0	0	0	0	0	3	3	1	2	1
75-79	22.1	5.3	9.8	2.29	32.8	1.09	29	284.565	4.64	0	0	0	0	0	0	0	0	0	0	0	0	0	0	0	0	0	0	0	3	3	3	1	1
70-74	20.3	5.6	11.3	2.43	27.7	1.24	18.5	148.379	7.12	1	0	0	0	1	0	0	0	0	0	1	0	0	0	0	0	0	0	0	1	3	2	2	2
75-79	20.9	5.9	11.2	2.41	26.8	1.56	30	182.193	7.52	0	0	0	0	1	0	0	0	1	0	0	0	0	0	0	0	0	0	0	3	3	3	4	3
85-89	22.3	5.7	16.1	2.78	32.5	1.2	16	86.3842	9.03	1	1	0	1	1	1	1	0	0	0	1	0	0	0	0	0	0	0	1	3	3	5	2	2
75-79	25.7	6.2	15.7	2.75	40.7	1.49	18	217.257	9.78	1	0	0	0	0	0	0	0	0	0	0	0	0	0	0	0	0	0	0	1	3	1	4	4
75-79	18.1	5.1	8.3	2.12	18.1	1.21	17	110.521	14.65	0	0	0	0	0	0	0	0	0	0	0	0	0	0	0	0	0	0	0	1	2	3	2	1
80-84	23.2	5.9	14.1	2.64	36	1.15	18	147.468	7.09	1	1	0	1	1	1	0	0	0	0	0	0	0	0	0	0	0	0	0	3	3	3	1	3
70-74	25.6	5.4	13.4	2.6	42.5	1.01	20.5	91.1942	11.21	1	1	0	0	0	0	0	0	0	0	0	0	0	0	0	0	0	0	0	3	3	5	1	1
70-74	21.5	4.5	9.6	2.26	32.6	1.44	17	138.596	6.41	0	0	0	1	1	1	0	0	0	0	0	0	0	0	0	0	0	0	0	3	3	2	4	1
80-84	20.2	4.7	11.7	2.46	32.3	1.66	16	114.738	8.39	0	0	0	0	1	0	0	0	1	0	0	0	0	0	0	0	0	0	0	3	3	2	4	1
70-74	24.4	6.4	11.7	2.46	32.4	1.63	30.5	338.225	5.7	0	0	0	0	1	0	0	0	0	0	0	0	0	0	0	0	0	0	0	1	3	1	4	4
70-74	19	4.8	11.2	2.41	31.7	1.21	12	131.348	8.24	1	0	0	0	0	0	0	0	0	0	0	0	0	0	0	0	0	0	0	3	3	5	2	1
75-79	25.3	6.8	11.7	2.46	30.5	1.22	13	133.267	7.56	1	0	0	1	1	1	0	0	0	0	0	0	0	0	0	0	0	0	0	3	3	5	2	4
80-84	24.7	6.6	13.7	2.62	33.7	1.11	21.5	167.612	10.68	1	0	0	1	1	0	0	0	1	0	0	0	0	0	0	0	0	0	0	2	3	2	1	4
75-79	20.3	5.8	7.6	2.03	25.1	0.91	20.5	181.742	7.19	1	0	0	0	1	0	0	0	0	0	0	0	0	0	0	0	0	0	0	1	2	5	1	3
70-74	28.6	7	9.9	2.3	41.6	1.17	15.5	99.2332	7.03	0	0	0	0	0	1	0	1	0	1	0	0	0	0	0	0	0	0	1	3	3	5	1	4
85-89	22.5	5.5	10.4	2.35	33.4	0.95	16	121.853	11.34	0	0	0	0	0	0	0	0	0	0	1	0	0	0	0	0	0	0	0	3	3	1	1	2
70-74	23.3	5.9	10.4	2.34	33.7	1.54	15.5	130.338	10.87	0	0	0	0	0	0	0	0	0	0	0	1	0	0	0	0	0	0	0	1	3	1	4	3
75-79	24.4	6.3	14.4	2.67	36	1.48	21.5	203.897	7.71	1	0	0	0	0	0	0	0	1	0	0	0	0	0	0	0	0	0	0	3	3	4	4	4
70-74	24.4	6.6	7.6	2.02	34	1.36	25.5	184.377	10.48	0	0	0	0	0	0	0	0	0	0	0	0	0	0	0	0	0	0	0	1	3	5	3	4
75-79	23.3	6.8	9.8	2.28	27.9	1.04	20.5	254.121	8.9	0	0	0	0	0	0	0	0	0	0	0	1	0	0	0	0	0	0	0	3	3	1	1	4
70-74	25.2	6.1	10.2	2.33	35.5	1.39	19	256.124	7.29	0	0	0	0	0	0	0	0	0	0	0	0	0	0	0	0	0	0	0	3	3	3	3	3
75-79	26.8	6.5	14.8	2.7	38.4	1.32	25.5	260.627	5.21	0	0	0	0	1	0	1	0	0	0	0	0	0	0	0	0	0	0	0	3	3	5	3	4
70-74	22.8	6.4	14.4	2.67	30.8	1.25	32.5	179.761	7.27	0	0	0	0	1	0	1	0	0	0	0	0	0	1	0	0	0	0	0	1	2	3	2	4
75-79	23.9	6.1	10.2	2.32	34.5	1.15	25	205.636	8.04	1	0	0	1	1	0	0	0	0	0	0	0	0	0	0	0	0	0	0	1	3	5	1	3
75-79	21.3	5.7	13.8	2.62	30.8	1.43	24.5	125.741	6.79	0	0	0	0	1	0	1	0	0	0	0	0	0	0	0	0	0	0	0	1	3	5	4	2
85-89	18.5	5.6	11.8	2.47	21.5	1.42	19	128.429	7.76	0	0	0	0	0	0	0	0	0	0	0	0	0	0	0	0	0	0	0	3	3	2	3	2
70-74	20.2	6.1	9.9	2.29	21.2	1.61	18	118.304	8.14	0	0	0	0	1	0	0	0	0	0	0	1	0	0	0	0	0	0	0	3	3	5	4	3
80-84	22.3	6	9	2.2	30	1.17	17.5	78.9162	10.41	1	0	0	0	1	0	0	0	0	1	0	0	0	0	0	0	0	0	0	1	3	3	1	3
70-74	22.1	5.2	11.5	2.44	42.1	1.09	14.5	122.244	8.76	0	0	0	0	1	1	0	0	1	0	0	0	0	0	0	0	0	0	0	1	2	3	1	1
75-79	20	5.7	11.8	2.47	20.6	1.25	15	141.04	5.9	1	0	0	0	1	0	0	0	0	0	0	0	0	0	0	0	0	0	0	1	3	5	2	2
75-79	20.2	5.7	10.8	2.38	27.4	1.47	21.5	190.502	6.99	0	0	0	0	0	0	0	0	0	0	0	0	0	0	0	0	0	0	0	3	3	3	4	2
75-79	20.9	5.8	13.7	2.62	24.6	1.71	23	244.136	5.12	1	0	0	0	1	0	0	0	0	1	0	1	0	0	0	0	0	0	0	3	3	1	4	3
70-74	22.3	5.9	12.8	2.55	31.7	1.35	20.5	189.89	6.76	0	0	0	0	0	0	0	0	0	0	0	0	0	0	0	0	0	0	0	1	3	3	3	3
75-79	24.7	6.8	15.4	2.73	34.2	1.5	27.5	295.043	6.68	1	0	0	0	1	0	0	0	1	0	0	0	0	0	0	0	0	0	0	3	3	3	4	4
85-89	22.9	5.7	12.6	2.53	35.2	1.23	15.5	196.008	7.54	1	0	0	1	0	0	0	0	0	0	0	0	0	0	0	0	0	0	0	1	3	1	2	2
75-79	25.4	6.2	10.6	2.36	37	1.14	14.5	114.224	10.31	1	0	0	0	1	1	0	0	1	0	0	0	0	0	0	0	0	0	0	1	3	3	1	4
80-84	23.2	5.9	11.3	2.43	34.4	1.53	21	106.709	5.71	1	0	0	0	1	1	0	0	1	0	0	0	0	0	0	0	0	0	0	3	3	1	4	3
75-79	22.5	6.1	9.6	2.26	28.7	1.32	23.5	139.797	6.03	0	0	0	0	1	0	0	0	0	0	0	0	0	0	0	0	0	0	0	1	3	2	3	3
70-74	23.3	6.2	10.6	2.36	33.2	1.34	25	189.276	8.37	1	0	0	0	1	0	0	0	0	0	0	0	0	0	0	0	0	0	0	1	3	3	3	4
